# Supplementary material for: The Challenge of Developing a Test to Differentiate Actinobacillus pleuropneumoniae Serotypes 9 and 11
Source: Microorganisms. 2025 Jan 26;13(2):280. doi: 10.3390/microorganisms13020280 (PMC11858502; doi:10.3390/microorganisms13020280)
Supplement: Supplementary file 1 [file microorganisms-13-00280-s001.zip]

Archive with 3 entries (3 files):
- Supplementary File Figure S1_alignment cpsF_submit.pdf
- Supplementary File Figure S2_OAg_submit.pdf
- Supplementary Files_Table S1_submit.xlsx
