# Supplementary material for: The Challenge of Developing a Test to Differentiate Actinobacillus pleuropneumoniae Serotypes 9 and 11
Source: Microorganisms. 2025 Jan 26;13(2):280. doi: 10.3390/microorganisms13020280 (PMC11858502; doi:10.3390/microorganisms13020280)
Supplement: Supplementary file 1 [file microorganisms-13-00280-s001.zip › Supplementary Files_Table S1_submit.xlsx]

## Sheet: Hoja1
	Isolate	IHA	PCR	qPCR App	qPCR 9/11	LNA qPCR ser9	LNA qPCR ser11
	Spain01			21,85	24.95	neg	24.57
	Spain02			19,11	19.82	neg	18.83
	Spain03			14,98	17.26	neg	16.21
	Spain04			17,62	27.59	neg	26.14
	Spain05			19,77	27.97	neg	26.51
	Spain06			19,35	18.15	neg	17.58
	Spain07			25,1	23.64	neg	23.52
	Spain08			18,02	22.81	neg	22.55
	Spain09			19,38	17.4	neg	17.31
	Spain10			19,98	19.69	neg	18.89
	Spain11			21,24	18.29	neg	17.32
	Spain12			20,44	21.19	neg	20.41
	Spain13			18,07	18.21	neg	17.29
	Spain14			19,56	24.11	neg	23.32
	Spain15			20,29	21.65	neg	20.79
	Spain16			19	20.83	neg	19.15
	Spain17			21,32	20.44	neg	19.66
	Spain18			21,71	18.8	neg	17.95
	Spain19			20,72	20.73	neg	19.8
	Spain20			27,96	23.54	neg	22.66
	Spain21			29,73	21.45	neg	20.48
	Spain22			21,17	25.99	neg	25.24
	Spain23			19,96	18.32	neg	17.57
	Spain24			15,77	14.99	neg	14.53
	Spain25			20,57	17.63	neg	17.16
	Spain26			19,15	18.86	neg	18.08
	Spain27			18,77	20.89	neg	19.86
	Spain28			18.56	17.98	neg	19.01
	Spain29			20,52	18.08	neg	17.03
	Spain30			19,44	18.83	neg	17.87
	Spain31			18,09	19.66	neg	18.85
	Spain32			22,95	23.72	neg	22.47
	Spain33			28,7	17.31	neg	17.24
	Spain34			20,04	26.43	neg	25.37
	Spain35			20,32	18.36	neg	19.32
	Spain36			22,69	18.84	neg	18.42
	Spain37			21,78	23.4	neg	21.9
	Spain38			18,17	19.07	neg	18.51
	Spain39			19,64	23.34	neg	23.24
	Spain40			21,15	24.51	neg	24.38
	Spain41			20,51	20.08	neg	21.54
	Spain42			21,08	18.66	neg	18.11
	Spain43			22,1	23.57	neg	22.41
	Spain44			18,65	23.44	neg	22.42
	Spain45			20,93	19.66	neg	18.74
	Spain46			27,92	23.98	neg	23.69
	Spain47			25,84	23.98	neg	24.62
	Spain48			20,57	18.69	neg	19.19
	Spain49			19,33	18.07	neg	18.68
	Spain50			21,91	22.58	neg	21.19
	Spain51			19,52	20.42	neg	19.67
	Spain52			18,95	21.02	neg	20.29
	Spain53			19,61	28.02	neg	27.33
	Spain54			18,06	28.97	neg	28.45
	Spain55			20,51	19.29	neg	19.02
	Spain56			19,72	23.56	neg	23.06
	Spain57			18,34	17.07	neg	18.05
	Spain58			16,48	16.11	neg	15.59
	Spain59			16,77	16.73	neg	16.8
	Spain60			20,23	22.33	neg	21.6
	Spain61			19,73	26.47	neg	25.78
	Spain62			23,11	21.49	neg	20.17
	Spain63			17,94	24.11	neg	23.88
	Spain64			18,89	19.17	neg	20.06
	Spain65			20,13	20.72	neg	19.97
	Spain66			18,5	18.74	neg	18.3
	Spain67			21,94	23.47	neg	22.54
	Spain68			20,63	21.9	neg	20.77
	Spain69			26,42	27.58	neg	26.39
	Spain70			21,37	23,,53	neg	22.88
	Spain71			23,61	29.67	neg	29.01
	Spain72			29,95	29.27	neg	28.84
	Spain73			24,69	24.93	neg	23.98
	Spain74			23,15	25.95	neg	25.3
	Spain75			19,9	28.14	neg	27.52
	Spain76			21,3	26.62	neg	25.7
	Spain77			18,51	27.55	neg	26.64
	Spain78			21,78	23.22	neg	21.48
	Spain79			20,59	20.69	neg	19.53
	Spain80			25,7	26.54	neg	24.21
	Spain81			19,35	19.1	neg	18.36
	Spain82			20,06	18.68	neg	17.78
	Spain83			20,12	20.24	neg	19.04
	Spain84			16,83	16.01	neg	14.93
	Spain85			23.32	22.84	neg	24.19
	Spain86			17.68	18.21	neg	17.15
	Spain87			16.01	16.51	neg	16.6
	Spain88			18.11	15.65	neg	15.58
	Spain89			19.52	20.56	neg	18.85
	Spain90			19.74	18.7	neg	19.65
	Spain91			20.52	19.6	neg	19.52
	Spain92			21.04	19.85	neg	22.36
	France01		9/11			neg	16.5506
	France02		9/11			neg	23.2694
	France03		9/11			neg	23.7156
	France04		9/11			neg	10.2045
	France05		9/11			neg	10.893
	France06		9/11			neg	23.9284
	France07		9/11			neg	25.7479
	France08		9/11			neg	22.5712
	France09		9/11			neg	25.2563
	France10		9/11			neg	24.4731
	France11		9/11			neg	18.4183
	France12		9/11			neg	25.5487
	France13		9/11			neg	24.69
	Netherlands1		9/11			neg	23.089
	Netherlands2		9/11			neg	21.8611
	Netherlands3		9/11			neg	21.2938
	Netherlands4		9/11			neg	20.095
	Netherlands5		9/11			neg	20.0978
	Netherlands6		9/11			neg	20.9663
	Netherlands7		9/11			neg	22.65
	Netherlands8		9/11			neg	20.7189
	Netherlands9		9/11			neg	20.22
	Belgium1		9/11			neg	24.3875
	Belgium2		9/11			neg	25.024
	Belgium3		9/11			neg	25.0529
	Belgium4		9/11			neg	24.2408
	Belgium5		9/11			neg	23.6738
	Belgium6		9/11			neg	25.9873
	Belgium7		9/11			neg	24.7128
	Belgium8		9/11			neg	25.7006
	Hungary01	serotype 9		15.56	15.1	neg	15.82
	Hungary02	serotype 9		22.72	20.29	neg	24.57
	Hungary03	serotype 9		14.98	14.66	neg	16.2
	Hungary04	serotype 9		14,84	14.22	neg	16.2
	Hungary05	serotype 9		14,31	13.55	neg	15.69
	Hungary06	serotype 9		16,74	15.55	neg	15.67
	Hungary07	serotype 9		18,16	16.6	neg	17.55
	Hungary08	serotype 11		19	17.7	neg	19.66
	Hungary09	serotype 11		18,77	17.4	neg	21.68
	Hungary10	serotype 11		17,06	16.2	neg	19.56
	Hungary11	serotype 11		17,38	16.39	neg	18.21
	Hungary12	serotype 11		15,14	14.65	neg	17.36
